# Supplementary material for: Use of a Silkworm (Bombyx mori) Larvae By-Product for the Treatment of Atopic Dermatitis: Inhibition of NF-κB Nuclear Translocation and MAPK Signaling
Source: Nutrients. 2023 Apr 5;15(7):1775. doi: 10.3390/nu15071775 (PMC10097122; doi:10.3390/nu15071775)
Supplement: Supplementary file 1 [file nutrients-15-01775-s001.zip]

Archive with 1 entries (1 files):
- nutrients-2296424-supplementary.pdf
